# Supplementary material for: Detergent modulates the conformational equilibrium of SARS-CoV-2 Spike during cryo-EM structural determination
Source: Nat Commun. 2023 May 3;14:2527. doi: 10.1038/s41467-023-38251-9 (PMC10154187; doi:10.1038/s41467-023-38251-9)
Supplement: Supplementary file 4 — Source Data [file 41467_2023_38251_MOESM4_ESM.xlsx]

## Sheet: Figure 4B
Time (msec)	Fluorescence (au)		FRET
	Donor	Acceptor	Calculated	Modeled
0	9.7941	142.349	0.9356	0.65
40	86.7549	84.9693	0.4948	0.65
80	69.598	106.55	0.6049	0.65
120	50.4804	78.8467	0.6097	0.65
160	44.598	101.092	0.6939	0.65
200	63.7157	95.9521	0.6009	0.65
240	48.0294	82.0698	0.6308	0.65
280	43.6176	85.5183	0.6622	0.65
320	73.0294	100.273	0.5786	0.65
360	84.3039	86.2315	0.5057	0.65
400	26.4608	89.4521	0.7717	0.65
440	74.9902	67.2046	0.4726	0.65
480	69.1078	82.5869	0.5444	0.65
520	48.5196	110.445	0.6948	0.65
560	72.049	85.1898	0.5418	0.65
600	65.1863	72.7438	0.5274	0.65
640	74.5	71.6727	0.4903	0.65
680	57.3431	92.2732	0.6167	0.65
720	71.5588	86.2266	0.5465	0.65
760	43.6176	98.2634	0.6926	0.65
800	53.4216	94.1948	0.6381	0.65
840	44.598	88.8369	0.6658	0.65
880	64.2059	113.053	0.6378	0.65
920	103.422	60.0134	0.3672	0.35
960	115.677	56.1531	0.3268	0.35
1000	86.7549	35.9497	0.293	0.35
1040	106.363	86.6359	0.4489	0.35
1080	84.3039	48.4864	0.3651	0.35
1120	102.931	56.1482	0.353	0.35
1160	42.6373	75.8271	0.6401	0.65
1200	80.8725	111.136	0.5788	0.65
1240	50.4804	89.631	0.6397	0.65
1280	73.5196	85.5109	0.5377	0.65
1320	57.8333	67.707	0.5393	0.65
1360	45.5784	82.3516	0.6437	0.65
1400	56.8529	94.2903	0.6238	0.65
1440	48.5196	119.758	0.7117	0.65
1480	51.951	90.4423	0.6352	0.65
1520	60.7745	85.0158	0.5831	0.65
1560	53.4216	102.038	0.6564	0.65
1600	68.6176	64.0158	0.4827	0.35
1640	76.951	80.2144	0.5104	0.35
1680	96.5588	74.5281	0.4356	0.35
1720	75.9706	82.7781	0.5214	0.35
1760	65.1863	79.6065	0.5498	0.65
1800	45.5784	88.7242	0.6606	0.65
1840	79.8922	88.6997	0.5261	0.65
1880	35.2843	105.104	0.7487	0.65
1920	94.598	72.7928	0.4349	0.65
1960	44.1078	77.1286	0.6362	0.65
2000	68.6176	71.859	0.5115	0.65
2040	59.3039	77.832	0.5676	0.65
2080	89.6961	62.5722	0.4109	0.35
2120	72.049	56.7585	0.4406	0.35
2160	76.951	79.234	0.5073	0.35
2200	40.6765	120.17	0.7471	0.65
2240	80.3823	95.0158	0.5417	0.65
2280	73.0294	63.5085	0.4651	0.65
2320	79.8922	116.151	0.5925	0.65
2360	71.0686	126.969	0.6411	0.65
2400	62.2451	88.2781	0.5865	0.65
2440	58.3235	75.984	0.5657	0.65
2480	38.7157	108.141	0.7364	0.65
2520	42.6373	91.5134	0.6822	0.65
2560	59.3039	68.0281	0.5343	0.65
2600	74.0098	72.2193	0.4939	0.35
2640	108.814	70.1776	0.3921	0.35
2680	79.8922	68.6016	0.462	0.35
2720	67.1471	84.283	0.5566	0.65
2760	52.9314	78.5649	0.5975	0.65
2800	61.7549	89.3148	0.5912	0.65
2840	34.7941	71.3369	0.6722	0.65
2880	79.8922	83.7977	0.5119	0.65
2920	42.1471	59.2168	0.5842	0.65
2960	82.3431	114.888	0.5825	0.65
3000	68.1274	94.4644	0.581	0.65
3040	72.049	110.19	0.6046	0.65
3080	56.8529	78.1139	0.5788	0.65
3120	51.4608	63.5379	0.5525	0.65
3160	54.402	67.6114	0.5541	0.65
3200	74.9902	77.0085	0.5066	0.65
3240	35.2843	108.045	0.7538	0.65
3280	70.5784	93.2021	0.5691	0.65
3320	51.951	99.2658	0.6564	0.65
3360	111.755	47.7805	0.2995	0.35
3400	153.912	111.07	0.4192	0.35
3440	89.6961	60.1212	0.4013	0.35
3480	137.245	38.4766	0.219	0.35
3520	74.0098	58.0036	0.4394	0.35
3560	109.304	63.2585	0.3666	0.35
3600	62.7353	80.8688	0.5631	0.65
3640	104.402	118.724	0.5321	0.65
3680	54.402	122.513	0.6925	0.65
3720	49.9902	94.0992	0.6531	0.65
3760	46.0686	67.0992	0.5929	0.65
3800	47.5392	107.126	0.6926	0.65
3840	76.951	78.7438	0.5058	0.65
3880	69.598	100.178	0.5901	0.65
3920	57.3431	85.9006	0.5997	0.65
3960	73.0294	71.3516	0.4942	0.65
4000	34.3039	100.315	0.7452	0.65
4040	65.1863	66.8614	0.5063	0.65
4080	64.6961	88.4864	0.5777	0.65
4120	61.2647	69.7634	0.5324	0.65
4160	67.6373	86.6776	0.5617	0.65
4200	78.4216	99.1629	0.5584	0.65
4240	66.6569	85.3197	0.5614	0.65
4280	42.1471	84.707	0.6678	0.65
4320	30.3824	98.805	0.7648	0.65
4360	63.2255	99.4398	0.6113	0.65
4400	60.7745	88.4472	0.5927	0.65
4440	31.3627	116.83	0.7884	0.65
4480	26.951	114.886	0.81	0.65
4520	89.2059	71.9423	0.4464	0.65
4560	54.8922	84.7119	0.6068	0.65
4600	59.7941	62.5796	0.5114	0.65
4640	41.6569	104.861	0.7157	0.65
4680	97.5392	67.5526	0.4092	0.35
4720	162.735	43.8786	0.2124	0.35
4760	74.5	65.7903	0.469	0.35
4800	61.7549	102.06	0.623	0.65
4840	63.2255	74.9301	0.5424	0.65
4880	63.2255	71.4987	0.5307	0.65
4920	98.5196	89.9889	0.4774	0.65
4960	44.1078	58.5011	0.5701	0.65
5000	45.5784	98.0379	0.6826	0.65
5040	44.1078	93.7952	0.6802	0.65
5080	42.1471	83.2364	0.6639	0.65
5120	61.2647	67.8026	0.5253	0.65
5160	59.7941	92.4815	0.6073	0.65
5200	61.2647	83.9791	0.5782	0.65
5240	99.0098	79.6384	0.4458	0.35
5280	75.9706	70.033	0.4797	0.35
5320	99.0098	102.678	0.5091	0.35
5360	64.6961	70.3492	0.5209	0.35
5400	41.1667	96.0943	0.7001	0.65
5440	154.892	90.859	0.3697	0.35
5480	55.8726	102.246	0.6466	0.65
5520	68.1274	91.033	0.572	0.65
5560	79.402	187.776	0.7028	0.65
5600	39.6961	79.5967	0.6672	0.65
5640	20.0882	129.401	0.8656	0.65
5680	45.5784	83.332	0.6464	0.65
5720	45.0882	67.7021	0.6002	0.65
5760	62.2451	62.7879	0.5022	0.65
5800	64.2059	76.2879	0.543	0.65
5840	29.402	118.035	0.8006	0.65
5880	69.1078	70.8222	0.5061	0.65
5920	53.9118	76.9815	0.5881	0.65
5960	19.598	71.6139	0.7851	0.65
6000	89.6961	77.7683	0.4644	0.35
6040	73.5196	76.1972	0.5089	0.35
6080	49.0098	63.8198	0.5656	0.35
6120	65.6765	58.4717	0.471	0.35
6160	72.5392	58.6629	0.4471	0.35
6200	112.245	95.2732	0.4591	0.35
6240	41.6569	81.332	0.6613	0.65
6280	57.3431	78.0575	0.5765	0.65
6320	39.6961	70.283	0.6391	0.65
6360	130.873	51.9546	0.2842	0.35
6400	14.6961	116.295	0.8878	0.65
6440	49.5	81.9006	0.6233	0.65
6480	56.3627	76.6997	0.5764	0.65
6520	70.0882	124.141	0.6391	0.65
6560	55.8726	83.1286	0.598	0.65
6600	31.8529	111.381	0.7776	0.65
6640	52.4412	95.7781	0.6462	0.65
6680	62.7353	99.4962	0.6133	0.65
6720	54.8922	79.3198	0.591	0.65
6760	70.0882	105.513	0.6009	0.65
6800	75.4804	65.1874	0.4634	0.65
6840	55.3824	75.832	0.5779	0.65
6880	37.7353	113.156	0.7499	0.65
6920	77.4412	86.0403	0.5263	0.65
6960	60.7745	79.6237	0.5671	0.65
7000	25.4804	124.369	0.83	0.65
7040	35.7745	92.3026	0.7207	0.65
7080	74.0098	78.1016	0.5135	0.35
7120	67.6373	77.8541	0.5351	0.35
7160	102.931	60.56	0.3704	0.35
7200	58.8137	68.0845	0.5365	0.65
7240	9.7941	83.5256	0.895	0.65
7280	71.0686	59.3222	0.455	0.65
7320	59.3039	93.0281	0.6107	0.65
7360	85.2843	48.8639	0.3643	0.35
7400	63.2255	86.6947	0.5783	0.65
7440	70.5784	66.7315	0.486	0.65
7480	54.8922	78.8296	0.5895	0.65
7520	25.4804	108.683	0.8101	0.65
7560	59.3039	72.4398	0.5499	0.65
7600	48.5196	104.562	0.683	0.65
7640	61.2647	107.508	0.637	0.65
7680	42.6373	125.337	0.7462	0.65
7720	37.2451	84.2903	0.6935	0.65
7760	49.0098	105.486	0.6828	0.65
7800	55.3824	75.3418	0.5763	0.65
7840	91.1667	89.8541	0.4964	0.65
7880	57.8333	90.256	0.6095	0.65
7920	64.2059	96.8761	0.6014	0.65
7960	55.3824	102.303	0.6488	0.65
8000	43.6176	83.0673	0.6557	0.65
8040	68.1274	91.5232	0.5733	0.65
8080	8.8137	154.227	0.9459	0.65
8120	75.9706	72.9742	0.4899	0.65
8160	70.5784	87.81	0.5544	0.65
8200	43.1275	126.751	0.7461	0.65
8240	54.8922	105.79	0.6584	0.65
8280	47.049	67.4766	0.5892	0.65
8320	81.3627	51.2756	0.3866	0.35
8360	81.8529	70.8271	0.4639	0.35
8400	129.892	67.2634	0.3412	0.35
8440	60.7745	78.6433	0.5641	0.35
8480	93.6176	61.631	0.397	0.35
8520	96.5588	56.3908	0.3687	0.35
8560	97.5392	73.9251	0.4311	0.35
8600	84.7941	70.4889	0.4539	0.35
8640	72.5392	88.5648	0.5497	0.35
8680	49.0098	47.6433	0.4929	0.35
8720	97.049	103.393	0.5158	0.35
8760	65.6765	57.9815	0.4689	0.35
8800	82.3431	86.9472	0.5136	0.35
8840	93.1274	86.6874	0.4821	0.35
8880	139.696	82.3124	0.3708	0.35
8920	117.637	73.5747	0.3848	0.35
8960	122.539	45.0698	0.2689	0.35
9000	83.8137	58.3467	0.4104	0.35
9040	71.5588	38.1874	0.348	0.35
9080	20.0882	149.989	0.8819	0.65
9120	35.2843	83.5354	0.703	0.65
9160	156.363	64.2193	0.2911	0.35
9200	51.4608	61.5771	0.5447	0.35
9240	69.1078	63.4693	0.4787	0.35
9280	99.0098	20.8149	0.1737	0.35
9320	119.108	34.68	0.2255	0.35
9360	48.5196	76.6212	0.6123	0.65
9400	80.3823	73.4472	0.4775	0.65
9440	49.5	82.3908	0.6247	0.65
9480	66.1667	71.6506	0.5199	0.65
9520	77.4412	87.5109	0.5305	0.65
9560	59.7941	100.815	0.6277	0.65
9600	99.9902	51.0943	0.3382	0.35
9640	52.9314	82.4864	0.6091	0.35
9680	53.4216	44.685	0.4555	0.35
9720	45.5784	61.7634	0.5754	0.35
9760	83.3235	82.4227	0.4973	0.35
9800	91.6569	58.4251	0.3893	0.35
9840	85.2843	62.0992	0.4213	0.35
9880	80.3823	72.957	0.4758	0.35
9920	79.8922	40.1702	0.3346	0.35
9960	82.3431	41.359	0.3343	0.35
10000	67.6373	43.0501	0.3889	0.35
10040	132.343	48.8443	0.2696	0.35
10080	114.696	33.7168	0.2272	0.35
10120	85.2843	75.8247	0.4706	0.35
10160	95.0882	52.6384	0.3563	0.35
10200	69.1078	49.7438	0.4185	0.35
10240	57.3431	37.8614	0.3977	0.35
10280	62.2451	58.3761	0.484	0.35
10320	104.402	37.3516	0.2635	0.35
10360	68.1274	80.2487	0.5408	0.35
10400	102.441	83.1653	0.4481	0.35
10440	108.814	58.4129	0.3493	0.35
10480	113.225	34.8663	0.2354	0.35
10520	65.6765	87.8835	0.5723	0.35
10560	75.9706	47.9742	0.3871	0.35
10600	115.186	74.3467	0.3923	0.35
10640	58.8137	65.1433	0.5255	0.35
10680	57.3431	61.3908	0.517	0.35
10720	103.422	48.7389	0.3203	0.35
10760	119.108	52.8173	0.3072	0.35
10800	108.814	25.0796	0.1873	0.35
10840	70.5784	46.6335	0.3979	0.35
10880	59.3039	80.283	0.5751	0.35
10920	70.5784	49.0845	0.4102	0.35
10960	95.0882	60.4815	0.3888	0.35
11000	68.6176	71.3688	0.5098	0.35
11040	95.5784	65.8173	0.4078	0.35
11080	51.4608	60.1065	0.5387	0.65
11120	49.0098	79.9962	0.6201	0.65
11160	31.8529	72.6555	0.6952	0.65
11200	86.2647	106.594	0.5527	0.65
11240	46.0686	52.3933	0.5321	0.65
11280	64.6961	86.5256	0.5722	0.65
11320	15.1863	103.004	0.8715	0.65
11360	21.0686	99.3859	0.8251	0.65
11400	-0.5	113.631	1.0044	0.65
11440	18.6176	79.0796	0.8094	0.65
11480	11.7549	122.516	0.9125	0.65
11520	21.5588	106.683	0.8319	0.65
11560	79.8922	97.033	0.5484	0.65
11600	61.2647	78.0967	0.5604	0.65
11640	82.3431	85.9668	0.5108	0.65
11680	67.1471	101.44	0.6017	0.65
11720	61.2647	88.3908	0.5906	0.65
11760	74.9902	69.1653	0.4798	0.35
11800	74.5	64.3198	0.4633	0.35
11840	44.598	110.406	0.7123	0.65
11880	52.9314	94.7413	0.6416	0.65
11920	51.951	71.8148	0.5802	0.65
11960	81.3627	47.3541	0.3679	0.35
12000	132.833	46.3369	0.2586	0.35
12040	103.422	58.5428	0.3615	0.35
12080	73.0294	68.9006	0.4855	0.35
12120	89.2059	65.0796	0.4218	0.35
12160	111.755	49.2511	0.3059	0.35
12200	84.7941	49.4104	0.3682	0.35
12240	85.7745	56.1604	0.3957	0.35
12280	81.8529	66.9055	0.4498	0.35
12320	92.1471	63.2707	0.4071	0.35
12360	72.049	76.3663	0.5145	0.35
12400	44.598	115.308	0.7211	0.65
12440	43.6176	107.087	0.7106	0.65
12480	102.441	63.0673	0.3811	0.35
12520	30.3824	64.4913	0.6798	0.65
12560	32.8333	107.837	0.7666	0.65
12600	49.0098	51.0747	0.5103	0.65
12640	50.9706	74.8688	0.595	0.65
12680	48.5196	104.562	0.683	0.65
12720	26.4608	89.4521	0.7717	0.65
12760	42.1471	80.2952	0.6558	0.65
12800	29.402	78.3296	0.7271	0.65
12840	24.9902	106.288	0.8096	0.65
12880	50.9706	75.359	0.5965	0.65
12920	48.5196	82.9938	0.6311	0.65
12960	42.1471	91.0796	0.6836	0.65
13000	41.1667	83.8394	0.6707	0.65
13040	34.7941	77.2193	0.6894	0.65
13080	53.4216	74.0967	0.5811	0.65
13120	56.8529	79.5845	0.5833	0.65
13160	34.3039	81.6874	0.7043	0.65
13200	59.3039	36.6555	0.382	0.35
13240	59.3039	60.6751	0.5057	0.35
13280	28.9118	57.3075	0.6647	0.65
13320	39.2059	101.712	0.7218	0.65
13360	43.1275	91.457	0.6796	0.65
13400	46.5588	56.2585	0.5472	0.65
13440	55.3824	74.3614	0.5731	0.65
13480	94.1078	43.9276	0.3182	0.35
13520	54.402	81.3369	0.5992	0.65
13560	61.7549	80.0011	0.5644	0.65
13600	40.1863	60.9129	0.6025	0.65
13640	18.1274	89.43	0.8315	0.65
13680	8.8137	80.6972	0.9015	0.65
13720	13.2255	105.19	0.8883	0.65
13760	61.2647	56.5281	0.4799	0.35
13800	92.6373	53.4104	0.3657	0.35
13840	31.3627	67.3198	0.6822	0.65
13880	115.186	67.484	0.3694	0.35
13920	59.7941	82.6776	0.5803	0.35
13960	110.284	50.8908	0.3157	0.35
14000	94.598	59.0673	0.3844	0.35
14040	42.6373	63.082	0.5967	0.65
14080	60.7745	97.7609	0.6167	0.65
14120	57.8333	99.5698	0.6326	0.65
14160	89.2059	73.4129	0.4514	0.65
14200	81.3627	100.785	0.5533	0.65
14240	85.7745	93.4153	0.5213	0.65
14280	68.1274	85.6408	0.5569	0.65
14320	54.8922	55.7903	0.5041	0.65
14360	34.7941	80.6506	0.6986	0.65
14400	60.7745	53.6433	0.4688	0.65
14440	40.6765	71.6408	0.6378	0.65
14480	37.2451	101.937	0.7324	0.65
14520	58.3235	68.1408	0.5388	0.65
14560	48.5196	49.6604	0.5058	0.35
14600	54.8922	63.1433	0.535	0.35
14640	91.6569	81.9546	0.4721	0.35
14680	122.539	47.5207	0.2794	0.35
14720	86.7549	34.9693	0.2873	0.35
14760	119.598	50.8001	0.2981	0.35
14800	102.441	22.381	0.1793	0.35
14840	68.6176	40.9766	0.3739	0.35
14880	58.8137	56.81	0.4913	0.35
14920	101.951	26.359	0.2054	0.35
14960	120.088	30.1555	0.2007	0.35
15000	78.4216	50.6335	0.3923	0.35
15040	41.6569	84.2732	0.6692	0.65
15080	41.1667	67.1727	0.62	0.65
15120	53.9118	75.5109	0.5834	0.65
15160	72.049	61.1702	0.4592	0.65
15200	34.7941	81.631	0.7011	0.65
15240	50.9706	75.359	0.5965	0.65
15280	47.5392	71.3418	0.6001	0.65
15320	39.6961	94.3026	0.7038	0.65
15360	56.8529	78.6041	0.5803	0.65
15400	72.5392	90.5256	0.5552	0.65
15440	32.8333	86.2683	0.7243	0.65
15480	51.4608	86.5771	0.6272	0.65
15520	66.6569	77.9668	0.5391	0.65
15560	41.1667	68.6433	0.6251	0.65
15600	80.3823	46.4864	0.3664	0.35
15640	71.0686	56.381	0.4424	0.35
15680	139.206	32.3688	0.1887	0.35
15720	133.323	71.7707	0.3499	0.35
15760	37.2451	45.0747	0.5476	0.35
15800	11.2647	19.631	0	0
15840	-3.9314	-9.0136	0	0
15880	-7.8529	-18.3665	0	0
15920	-4.4216	-6.5062	0	0
15960	-16.1863	5.631	0	0
16000	-1.4804	-3.9033	0	0
16040	-16.6765	3.2364	0	0
16080	-4.9118	5.3149	0	0
16120	-0.5	-8.918	0	0
16160	18.1274	3.6457	0	0
16200	-8.3431	-6.5454	0	0
16240	0.9706	-6.1459	0	0
16280	-5.402	-4.4327	0	0
16320	-3.9314	0.7903	0	0
16360	1.4608	3.1114	0	0
16400	-11.2843	3.5967	0	0
16440	7.3431	-7.8592	0	0
16480	-0.5	7.2585	0	0
16520	-1.4804	0.0183	0	0
16560	-11.7745	-0.7587	0	0
16600	6.3627	-0.3935	0	0
16640	4.402	-2.1288	0	0
16680	1.951	2.5649	0	0
16720	5.3824	7.0722	0	0
16760	9.3039	-6.6141	0	0
16800	6.3627	4.0183	0	0
16840	-1.4804	3.4497	0	0
16880	-4.9118	-0.0773	0	0
16920	-6.8725	2.5992	0	0
16960	4.8922	-4.1459	0	0
17000	-8.3431	5.7095	0	0

## Sheet: Figure 4C
FRET	Probability density						Standard error (±)
	pH 7.4			pH 5.0			pH 7.4			pH 5.0
	No detergent	0.5% CHAPS	0.01% DDM	No detergent	0.5% CHAPS		No detergent	0.5% CHAPS	0.01% DDM	No detergent	0.5% CHAPS
-0.1	0	0	0	0	0		0	0	0	0	0
-0.065	0	0	0	0	0		0	0	0	0	0
-0.03	0	0	0	0	0		0	0	0	0	0
0.005	0	0.0001	0.0003	0	0.0001		0	0	0.0001	0	0.0001
0.04	0	0.0003	0.0005	0.0008	0.0011		0	0.0001	0.0002	0.0004	0.0003
0.075	0.0007	0.0013	0.0014	0.0036	0.0025		0.0002	0	0.0005	0.0013	0.0002
0.11	0.0039	0.0018	0.0054	0.0041	0.0071		0.001	0.0005	0.001	0.001	0.0001
0.145	0.0101	0.0048	0.0107	0.0121	0.0155		0.0029	0.0003	0.0006	0.0029	0.0013
0.18	0.0209	0.008	0.0161	0.0276	0.0276		0.0037	0.0007	0.0016	0.001	0.004
0.215	0.0315	0.0151	0.0228	0.0367	0.0401		0.007	0.0018	0.0009	0.0069	0.0013
0.25	0.0351	0.0208	0.0351	0.0392	0.0468		0.007	0.0026	0.0055	0.0077	0.0017
0.285	0.0418	0.0277	0.0386	0.0486	0.0573		0.0065	0.0037	0.0032	0.0061	0.003
0.32	0.0444	0.0372	0.0412	0.056	0.062		0.0067	0.0042	0.0076	0.0032	0.0006
0.355	0.0562	0.0462	0.0496	0.0665	0.0647		0.0114	0.002	0.0056	0.0113	0.0015
0.39	0.0536	0.0507	0.0625	0.0618	0.0643		0.006	0.0017	0.0089	0.0033	0.0005
0.425	0.0515	0.0563	0.0608	0.0709	0.0626		0.0094	0.0039	0.0029	0.0048	0.0059
0.46	0.0536	0.0625	0.0609	0.064	0.0568		0.0088	0.0015	0.0018	0.0018	0.0029
0.495	0.0618	0.0637	0.0628	0.064	0.0493		0.0054	0.0031	0.0015	0.005	0.0044
0.53	0.0597	0.066	0.0646	0.0703	0.0504		0.0068	0.0033	0.004	0.0027	0.0048
0.565	0.0614	0.0673	0.0614	0.0618	0.051		0.0027	0.0025	0.0007	0.0054	0.0043
0.6	0.0577	0.0648	0.0608	0.0516	0.0486		0.0057	0.0023	0.0053	0.0019	0.002
0.635	0.0554	0.0632	0.0589	0.0535	0.0447		0.0044	0.0007	0.0035	0.003	0.0019
0.67	0.0508	0.0603	0.049	0.0337	0.0406		0.0032	0.0038	0.0018	0.002	0.0038
0.705	0.0446	0.0561	0.048	0.0406	0.0419		0.0035	0.002	0.0027	0.0028	0.0011
0.74	0.048	0.0507	0.038	0.0301	0.0365		0.0058	0.0039	0.0053	0.0037	0.0024
0.775	0.0414	0.0446	0.0367	0.024	0.0313		0.0066	0.0009	0.0035	0.0037	0.0018
0.81	0.034	0.0396	0.0301	0.0215	0.0269		0.0056	0.0035	0.0046	0.0033	0.0006
0.845	0.0297	0.032	0.0271	0.0204	0.0253		0.0069	0.0009	0.0037	0.0059	0.0029
0.88	0.023	0.0259	0.0257	0.0132	0.0159		0.0055	0.0038	0.0051	0.0022	0.0011
0.915	0.0147	0.0168	0.0134	0.011	0.0139		0.0051	0.0022	0.0026	0.0043	0.0014
0.95	0.0069	0.0082	0.0104	0.0074	0.0089		0.0025	0.0011	0.0012	0.0018	0.001
0.985	0.0047	0.0049	0.0046	0.0028	0.0035		0.0011	0.0003	0.0014	0.0009	0.0003
1.02	0.0015	0.002	0.0016	0.0014	0.0016		0.0008	0.0003	0.0003	0.0005	0.0004
1.055	0.0006	0.0008	0.0005	0.0006	0.0012		0.0003	0.0001	0.0002	0.0002	0.0001
1.09	0.0004	0.0004	0.0003	0.0003	0.0001		0.0002	0.0001	0.0001	0.0002	0.0001
1.125	0.0004	0.0001	0.0002	0	0.0001		0.0002	0	0.0001	0	0.0001
1.16	0.0002	0	0	0	0		0.0002	0	0	0	0
1.195	0	0	0	0	0.0001		0	0	0	0	0.0001

## Sheet: Figure 4D
Time (msec)	Fluorescence (au)		FRET
	Donor (green)	Acceptor (red)	Calculated	Modeled
0	40.8669	112.416	0.7334	0.65
40	72.2394	136.749	0.6543	0.65
80	123.71	75.9281	0.3803	0.35
120	71.7492	125.041	0.6354	0.65
160	42.8277	130.328	0.7527	0.65
200	91.3571	119.845	0.5674	0.65
240	97.2394	107.404	0.5248	0.65
280	79.1022	97.7247	0.5527	0.65
320	88.9061	114.734	0.5634	0.65
360	62.9257	138.801	0.6881	0.65
400	88.4159	88.8105	0.5011	0.65
440	69.7884	112.521	0.6172	0.65
480	65.8669	109.051	0.6234	0.65
520	60.4747	102.318	0.6285	0.65
560	86.9453	84.5678	0.4931	0.35
600	102.141	78.4085	0.4343	0.35
640	138.416	86.0017	0.3832	0.35
680	106.063	72.5654	0.4062	0.35
720	111.455	57.2394	0.3393	0.35
760	53.1218	110.026	0.6744	0.65
800	53.1218	109.046	0.6724	0.65
840	50.6708	104.916	0.6743	0.65
880	53.1218	101.693	0.6569	0.65
920	69.2982	100.813	0.5926	0.65
960	60.9649	84.1242	0.5798	0.65
1000	49.6904	130.519	0.7243	0.65
1040	88.4159	80.4772	0.4765	0.65
1080	74.6904	101.663	0.5765	0.65
1120	93.8081	109.759	0.5392	0.65
1160	88.9061	82.8718	0.4824	0.35
1200	119.298	85.259	0.4168	0.35
1240	91.3571	96.3154	0.5132	0.35
1280	90.3767	87.6046	0.4922	0.35
1320	98.71	95.4698	0.4917	0.35
1360	105.573	95.1708	0.4741	0.35
1400	41.3571	127.556	0.7552	0.65
1440	61.9453	141.855	0.696	0.65
1480	53.612	149.185	0.7356	0.65
1520	51.161	129.859	0.7174	0.65
1560	17.3375	144.534	0.8929	0.65
1600	32.0433	119.803	0.789	0.65
1640	84.4943	67.6928	0.4448	0.35
1680	100.671	100.636	0.4999	0.35
1720	33.0237	132.435	0.8004	0.65
1760	45.7688	124.597	0.7314	0.65
1800	65.8669	81.5997	0.5533	0.65
1840	65.8669	79.1487	0.5458	0.65
1880	89.3963	77.4232	0.4641	0.35
1920	126.161	75.1561	0.3733	0.35
1960	117.338	55.5826	0.3214	0.35
2000	76.161	117.181	0.6061	0.35
2040	134.494	61.4527	0.3136	0.35
2080	61.9453	113.913	0.6478	0.65
2120	92.8277	106.931	0.5353	0.65
2160	67.8277	86.7664	0.5613	0.65
2200	68.3179	90.6316	0.5702	0.65
2240	59.4943	72.5286	0.5494	0.65
2280	95.7688	93.3571	0.4936	0.65
2320	74.2002	133.092	0.6421	0.65
2360	55.5728	128.372	0.6979	0.65
2400	96.259	101.144	0.5124	0.35
2440	102.141	99.9772	0.4946	0.35
2480	105.573	73.112	0.4092	0.35
2520	119.298	56.3375	0.3208	0.35
2560	131.063	50.5728	0.2784	0.35
2600	105.083	68.7566	0.3955	0.35
2640	79.5924	56.9821	0.4172	0.35
2680	98.71	64.0973	0.3937	0.35
2720	93.3179	70.5997	0.4307	0.35
2760	94.7884	64.5482	0.4051	0.35
2800	91.3571	77.688	0.4596	0.35
2840	99.2002	70.4134	0.4151	0.35
2880	68.3179	119.553	0.6364	0.35
2920	129.102	72.3669	0.3592	0.35
2960	59.9845	66.0997	0.5243	0.35
3000	98.2198	89.6438	0.4772	0.35
3040	132.534	45.9919	0.2576	0.35
3080	86.9453	63.9796	0.4239	0.35
3120	122.73	84.8644	0.4088	0.35
3160	88.4159	112.83	0.5607	0.35
3200	128.122	99.9306	0.4382	0.35
3240	89.3963	86.737	0.4925	0.35
3280	143.808	57.9306	0.2872	0.35
3320	85.9649	52.8179	0.3806	0.35
3360	121.749	100.173	0.4514	0.35
3400	71.7492	108.374	0.6017	0.35
3440	111.455	81.7492	0.4231	0.35
3480	114.396	58.3718	0.3379	0.35
3520	85.9649	91.5433	0.5157	0.35
3560	106.553	87.7051	0.4515	0.35
3600	74.6904	89.4085	0.5448	0.65
3640	54.1022	106.482	0.6631	0.65
3680	66.8473	102.075	0.6043	0.65
3720	49.2002	121.261	0.7114	0.65
3760	42.8277	130.328	0.7527	0.65
3800	25.6708	99.4576	0.7948	0.65
3840	101.161	89.3056	0.4689	0.65
3880	35.4747	88.5262	0.7139	0.65
3920	69.7884	85.0703	0.5493	0.65
3960	58.5139	143.72	0.7107	0.65
4000	67.8277	108.335	0.615	0.65
4040	57.0433	125.752	0.6879	0.65
4080	36.4551	104.1	0.7406	0.65
4120	64.8865	98.8693	0.6038	0.65
4160	20.7688	135.806	0.8674	0.65
4200	22.7296	139.992	0.8603	0.65
4240	9.0041	155.786	0.9454	0.65
4280	68.8081	108.222	0.6113	0.65
4320	82.5335	106.154	0.5626	0.65
4360	59.4943	85.7639	0.5904	0.65
4400	42.3375	73.0311	0.633	0.65
4440	81.5531	95.9723	0.5406	0.65
4480	89.8865	85.7002	0.4881	0.35
4520	95.7688	75.2198	0.4399	0.35
4560	123.22	66.1806	0.3494	0.35
4600	115.867	84.6732	0.4222	0.35
4640	108.024	64.987	0.3756	0.35
4680	127.632	63.2223	0.3313	0.35
4720	95.7688	101.69	0.515	0.35
4760	87.4355	72.7468	0.4541	0.35
4800	69.2982	130.225	0.6527	0.65
4840	28.612	133.923	0.824	0.65
4880	66.8473	89.3301	0.572	0.65
4920	93.8081	53.8767	0.3648	0.35
4960	109.494	75.112	0.4069	0.35
5000	79.1022	60.4698	0.4333	0.35
5040	93.3179	78.4429	0.4567	0.35
5080	83.0237	60.0188	0.4196	0.35
5120	93.8081	92.112	0.4954	0.35
5160	83.5139	72.2174	0.4637	0.35
5200	51.161	148.977	0.7444	0.65
5240	31.063	124.328	0.8001	0.65
5280	44.2982	109.57	0.7121	0.65
5320	49.2002	106.556	0.6841	0.65
5360	132.534	79.8154	0.3759	0.35
5400	78.1218	98.3277	0.5573	0.65
5440	45.7688	111.362	0.7087	0.65
5480	90.8669	76.7639	0.4579	0.65
5520	70.7688	103.585	0.5941	0.65
5560	64.3963	67.5531	0.512	0.65
5600	59.0041	86.3105	0.594	0.65
5640	128.122	33.2639	0.2061	0.35
5680	63.4159	87.7639	0.5805	0.65
5720	92.8277	131.44	0.5861	0.65
5760	53.612	107.519	0.6673	0.65
5800	62.9257	79.487	0.5581	0.65
5840	80.0826	95.6512	0.5443	0.65
5880	86.4551	78.2517	0.4751	0.65
5920	94.7884	104.744	0.5249	0.65
5960	69.2982	101.303	0.5938	0.65
6000	75.1806	90.8228	0.5471	0.65
6040	65.8669	176.698	0.7285	0.65
6080	87.4355	108.041	0.5527	0.65
6120	64.3963	93.0433	0.591	0.65
6160	89.3963	67.1291	0.4289	0.35
6200	80.5728	113.732	0.5853	0.35
6240	98.71	95.96	0.4929	0.35
6280	140.867	96.5041	0.4066	0.35
6320	68.8081	150.869	0.6868	0.65
6360	98.71	86.1561	0.466	0.35
6400	104.102	76.7125	0.4243	0.35
6440	0.6708	-7.4714	0	0
6480	0.1806	-5.4542	0	0
6520	1.6512	3.2002	0	0
6560	7.5335	-19.5351	0	0
6600	5.0826	-3.567	0	0
6640	117.338	94.308	0.4456	0.35
6680	100.181	60.987	0.3784	0.35
6720	53.612	124.676	0.6993	0.65
6760	59.4943	137.234	0.6976	0.65
6800	112.436	97.3228	0.464	0.35
6840	124.2	81.2639	0.3955	0.35
6880	85.4747	93.5605	0.5226	0.35
6920	87.4355	100.688	0.5352	0.35
6960	122.73	67.2174	0.3539	0.35
7000	99.6904	58.1022	0.3682	0.35
7040	113.906	99.6046	0.4665	0.35
7080	79.1022	101.156	0.5612	0.65
7120	90.3767	112.114	0.5537	0.65
7160	51.6512	179.803	0.7768	0.65
7200	58.5139	132.445	0.6936	0.65
7240	44.2982	164.472	0.7878	0.65
7280	34.0041	149.48	0.8147	0.65
7320	39.8865	159.588	0.8	0.65
7360	134.494	73.2174	0.3525	0.35
7400	59.4943	173.019	0.7441	0.65
7440	104.592	89.4012	0.4608	0.35
7480	117.828	61.8987	0.3444	0.35
7520	118.318	72.6267	0.3804	0.35
7560	121.259	61.5041	0.3365	0.35
7600	110.965	83.2762	0.4287	0.35
7640	79.5924	98.1585	0.5522	0.35
7680	78.1218	98.3277	0.5573	0.35
7720	88.4159	72.1438	0.4493	0.35
7760	102.141	73.5066	0.4185	0.35
7800	86.9453	71.8228	0.4524	0.35
7840	117.338	86.4649	0.4243	0.35
7880	109.494	84.9159	0.4368	0.35
7920	95.7688	98.259	0.5064	0.35
7960	66.3571	102.622	0.6073	0.35
8000	98.2198	73.4674	0.4279	0.35
8040	111.945	47.8693	0.2995	0.35
8080	118.318	56.9404	0.3249	0.35
8120	95.2786	64.4919	0.4037	0.35
8160	59.0041	106.899	0.6443	0.65
8200	122.239	68.7443	0.3599	0.35
8240	81.5531	111.168	0.5768	0.35
8280	111.945	66.987	0.3744	0.35
8320	78.1218	88.0335	0.5298	0.35
8360	99.2002	102.766	0.5088	0.35
8400	83.0237	72.7639	0.4671	0.35
8440	105.083	84.4428	0.4455	0.35
8480	71.7492	117.198	0.6203	0.35
8520	123.71	89.6536	0.4202	0.35
8560	96.259	91.3399	0.4869	0.35
8600	85.4747	91.5997	0.5173	0.35
8640	68.8081	84.6928	0.5517	0.35
8680	78.612	93.3693	0.5429	0.35
8720	65.3767	85.0875	0.5655	0.35
8760	96.7492	96.6757	0.4998	0.35
8800	71.7492	62.2958	0.4647	0.35
8840	84.0041	107.945	0.5624	0.35
8880	120.769	44.8938	0.271	0.35
8920	91.8473	53.612	0.3686	0.35
8960	113.416	61.4257	0.3513	0.35
9000	115.377	61.6904	0.3484	0.35
9040	119.788	79.3203	0.3984	0.35
9080	102.141	78.4085	0.4343	0.35
9120	110.475	44.1169	0.2854	0.35
9160	70.7688	84.4674	0.5441	0.35
9200	91.8473	96.259	0.5117	0.35
9240	99.2002	71.884	0.4202	0.35
9280	112.436	85.558	0.4321	0.35
9320	101.161	65.7762	0.394	0.35
9360	84.9845	80.3816	0.4861	0.35
9400	128.122	51.8914	0.2883	0.35
9440	87.9257	101.612	0.5361	0.65
9480	61.4551	104.656	0.63	0.65
9520	54.5924	144.171	0.7253	0.65
9560	12.9257	14.6487	0	0
9600	90.3767	116.526	0.5632	0.35
9640	127.141	125.043	0.4958	0.35
9680	63.9061	103.394	0.618	0.35
9720	135.475	83.8889	0.3824	0.35
9760	112.436	67.911	0.3766	0.35
9800	72.2394	99.4943	0.5794	0.35
9840	112.926	104.619	0.4809	0.35
9880	135.965	86.7737	0.3896	0.35
9920	85.4747	112.188	0.5676	0.35
9960	88.4159	68.7125	0.4373	0.35
10000	58.0237	68.7762	0.5424	0.65
10040	48.71	84.5531	0.6345	0.65
10080	86.4551	59.6242	0.4082	0.35
10120	92.3375	114.83	0.5543	0.65
10160	46.259	122.58	0.726	0.65
10200	50.6708	125.504	0.7124	0.65
10240	92.8277	78.4992	0.4582	0.65
10280	50.6708	158.838	0.7581	0.65
10320	84.9845	122.048	0.5895	0.65
10360	97.2394	135.345	0.5819	0.65
10400	80.0826	109.867	0.5784	0.65
10440	109.984	88.2909	0.4453	0.35
10480	101.651	72.5826	0.4166	0.35
10520	100.181	97.7517	0.4939	0.35
10560	49.2002	130.575	0.7263	0.65
10600	44.7884	124.71	0.7358	0.65
10640	107.043	117.061	0.5223	0.65
10680	67.8277	141.668	0.6762	0.65
10720	35.9649	155.627	0.8123	0.65
10760	134.494	94.2958	0.4121	0.35
10800	155.573	57.558	0.2701	0.35
10840	103.612	94.9061	0.4781	0.35
10880	110.965	84.7468	0.433	0.35
10920	136.945	69.0139	0.3351	0.35
10960	74.6904	123.722	0.6236	0.65
11000	52.1414	136.119	0.723	0.65
11040	98.71	105.764	0.5172	0.35
11080	132.043	70.0679	0.3467	0.35
11120	88.9061	90.7149	0.505	0.35
11160	131.063	79.9845	0.379	0.35
11200	115.867	106.732	0.4795	0.35
11240	174.2	45.1218	0.2057	0.35
11280	114.396	106.901	0.4831	0.35
11320	155.573	91.3816	0.37	0.35
11360	152.141	66.286	0.3035	0.35
11400	155.083	84.5752	0.3529	0.35
11440	134.004	94.3522	0.4132	0.35
11480	139.396	71.6732	0.3396	0.35
11520	104.102	89.9478	0.4635	0.35
11560	142.338	68.3938	0.3246	0.35
11600	122.239	55.509	0.3123	0.35
11640	128.122	81.3031	0.3882	0.35
11680	97.2394	96.1291	0.4971	0.35
11720	88.4159	91.7517	0.5093	0.35
11760	145.279	76.3889	0.3446	0.35
11800	98.2198	107.781	0.5232	0.35
11840	54.1022	82.4625	0.6038	0.35
11880	94.2982	77.8399	0.4522	0.35
11920	63.9061	73.0017	0.5332	0.65
11960	34.4943	83.737	0.7082	0.65
12000	69.2982	104.734	0.6018	0.65
12040	66.8473	108.448	0.6187	0.65
12080	61.9453	110.972	0.6418	0.65
12120	89.8865	94.5237	0.5126	0.65
12160	70.7688	101.624	0.5895	0.65
12200	68.3179	113.181	0.6236	0.65
12240	86.9453	99.2737	0.5331	0.65
12280	99.2002	102.276	0.5076	0.65
12320	97.2394	120.149	0.5527	0.65
12360	59.0041	137.291	0.6994	0.65
12400	50.6708	134.818	0.7268	0.65
12440	73.2198	105.754	0.5909	0.65
12480	80.5728	107.85	0.5724	0.65
12520	25.6708	158.281	0.8604	0.65
12560	79.1022	138.901	0.6372	0.65
12600	72.7296	101.889	0.5835	0.65
12640	49.2002	148.713	0.7514	0.65
12680	78.1218	125.288	0.6159	0.65
12720	95.2786	132.629	0.5819	0.65
12760	109.004	100.168	0.4789	0.65
12800	83.0237	130.607	0.6114	0.65
12840	39.8865	152.725	0.7929	0.65
12880	59.0041	154.938	0.7242	0.65
12920	56.5532	125.808	0.6899	0.65
12960	26.161	130.284	0.8328	0.65
13000	48.2198	135.59	0.7377	0.65
13040	39.3963	125.82	0.7615	0.65
13080	51.6512	137.646	0.7271	0.65
13120	65.8669	101.208	0.6058	0.65
13160	54.1022	122.168	0.6931	0.65
13200	90.8669	86.0777	0.4865	0.65
13240	72.7296	117.575	0.6178	0.65
13280	92.3375	97.6732	0.514	0.35
13320	175.671	57.2076	0.2457	0.35
13360	143.808	73.6169	0.3386	0.35
13400	159.004	71.3791	0.3098	0.35
13440	143.808	74.1071	0.3401	0.35
13480	120.279	105.734	0.4678	0.35
13520	78.612	127.683	0.6189	0.65
13560	104.102	96.8105	0.4819	0.65
13600	120.769	114.502	0.4867	0.65
13640	69.2982	105.715	0.604	0.65
13680	97.7296	96.0728	0.4957	0.65
13720	81.5531	103.815	0.56	0.65
13760	58.5139	114.308	0.6614	0.65
13800	86.9453	121.333	0.5826	0.65
13840	120.769	75.286	0.384	0.35
13880	63.4159	107.372	0.6287	0.35
13920	128.122	82.7737	0.3925	0.35
13960	137.435	100.33	0.422	0.35
14000	128.612	76.3448	0.3725	0.35
14040	124.69	68.9527	0.3561	0.35
14080	121.259	87.4845	0.4191	0.35
14120	164.396	64.8767	0.283	0.35
14160	154.592	58.6512	0.275	0.35
14200	186.455	67.2419	0.265	0.35
14240	155.083	62.0262	0.2857	0.35
14280	126.161	76.1365	0.3764	0.35
14320	101.161	89.7958	0.4702	0.35
14360	77.6316	99.8546	0.5626	0.65
14400	55.5728	120.529	0.6844	0.65
14440	145.769	83.1953	0.3634	0.35
14480	80.0826	86.3375	0.5188	0.35
14520	140.867	87.1904	0.3823	0.35
14560	120.279	91.0286	0.4308	0.35
14600	127.141	52.4943	0.2922	0.35
14640	135.965	96.0875	0.4141	0.35
14680	112.926	90.4036	0.4446	0.35
14720	105.083	100.619	0.4892	0.35
14760	136.455	105.835	0.4368	0.35
14800	155.083	53.2027	0.2554	0.35
14840	133.514	80.1928	0.3752	0.35
14880	181.063	55.1169	0.2334	0.35
14920	102.632	71.9796	0.4122	0.35
14960	82.5335	83.6046	0.5032	0.35
15000	142.828	54.612	0.2766	0.35
15040	140.377	81.3644	0.3669	0.35
15080	131.553	83.3595	0.3879	0.35
15120	150.671	72.3375	0.3244	0.35
15160	176.161	67.9355	0.2783	0.35
15200	136.945	69.5041	0.3367	0.35
15240	155.573	57.558	0.2701	0.35
15280	144.788	77.9159	0.3499	0.35
15320	142.828	55.1022	0.2784	0.35
15360	119.788	59.2223	0.3308	0.35
15400	135.475	65.2615	0.3251	0.35
15440	135.965	56.3816	0.2931	0.35
15480	135.475	66.2419	0.3284	0.35
15520	135.475	101.046	0.4272	0.35
15560	96.7492	104.029	0.5181	0.35
15600	121.259	96.7982	0.4439	0.35
15640	101.651	66.7002	0.3962	0.35
15680	120.279	58.6757	0.3279	0.35
15720	68.3179	108.279	0.6131	0.65
15760	92.3375	133.458	0.5911	0.65
15800	143.808	62.3424	0.3024	0.35
15840	168.318	52.1708	0.2366	0.35
15880	72.7296	117.085	0.6168	0.65
15920	62.9257	103.016	0.6208	0.65
15960	109.494	65.7982	0.3754	0.35
16000	12.4355	-8.8243	0	0
16040	4.1022	12.7223	0	0
16080	6.063	3.183	0	0
16120	8.0237	5.8987	0	0
16160	-4.2312	15.6414	0	0
16200	7.5335	15.759	0	0
16240	-6.6821	4.6487	0	0
16280	7.5335	17.2296	0	0
16320	10.4747	7.0875	0	0
16360	-3.741	8.2321	0	0
16400	1.6512	1.7296	0	0
16440	-5.2116	14.2835	0	0
16480	15.8669	1.5654	0	0
16520	2.1414	12.4576	0	0
16560	11.4551	4.0335	0	0
16600	8.5139	5.3522	0	0
16640	-3.741	12.6438	0	0
16680	16.8473	17.6291	0	0
16720	-5.2116	18.2051	0	0
16760	12.4355	8.8228	0	0
16800	-13.0547	4.8914	0	0
16840	-0.7998	6.4232	0	0
16880	20.2786	14.2933	0	0
16920	-2.7606	14.9821	0	0
16960	15.8669	3.5262	0	0
17000	-15.5057	4.683	0	0

## Sheet: Figure 4E
FRET	Probability density						Standard error (±)
	pH 7.4			pH 5.0			pH 7.4			pH 5.0
	No detergent	0.5% CHAPS	0.01% DDM	No detergent	0.5% CHAPS		No detergent	0.5% CHAPS	0.01% DDM	No detergent	0.5% CHAPS
-0.1	0	0	0	0	0		0	0	0	0	0
-0.065	0.0002	0	0	0	0		0.0001	0	0	0	0
-0.03	0.0005	0.0005	0	0	0		0.0004	0.0004	0	0	0
0.005	0.0034	0.0016	0	0	0.0001		0.0011	0.0004	0	0	0.0001
0.04	0.0019	0.0026	0.0015	0.0008	0.0011		0.0002	0.0004	0.0006	0.0001	0.0006
0.075	0.0049	0.0035	0.0045	0.0032	0.0024		0.0007	0.0001	0.0008	0.0004	0.0003
0.11	0.0097	0.0106	0.011	0.0102	0.0079		0.0006	0.0013	0.0016	0.0003	0.0003
0.145	0.013	0.0159	0.0143	0.0216	0.0162		0.0014	0.0007	0.0017	0.0004	0.0007
0.18	0.0246	0.0328	0.0271	0.0373	0.0277		0.0009	0.0021	0.0016	0.0031	0.0014
0.215	0.0368	0.0394	0.0438	0.0481	0.0487		0.004	0.0016	0.0028	0.0015	0.0021
0.25	0.0423	0.0471	0.0525	0.066	0.0598		0.0038	0.0032	0.0048	0.0059	0.003
0.285	0.0534	0.0551	0.0569	0.0696	0.0614		0.0026	0.001	0.0038	0.0063	0.0019
0.32	0.0598	0.0644	0.0605	0.0713	0.0711		0.0033	0.0052	0.0035	0.0033	0.0039
0.355	0.0697	0.064	0.0656	0.0757	0.0727		0.005	0.0051	0.0046	0.0026	0.0036
0.39	0.0799	0.0635	0.0677	0.0772	0.0767		0.0065	0.0033	0.0089	0.0035	0.0033
0.425	0.0738	0.0635	0.0593	0.0706	0.0698		0.0028	0.0056	0.0068	0.0019	0.0037
0.46	0.0733	0.0638	0.0569	0.066	0.0657		0.0035	0.0098	0.0071	0.0004	0.0017
0.495	0.0695	0.0647	0.0543	0.0633	0.0627		0.0042	0.01	0.0101	0.0042	0.0053
0.53	0.0619	0.0576	0.0459	0.0542	0.0529		0.0025	0.0037	0.0082	0.003	0.0034
0.565	0.0592	0.0556	0.0388	0.0525	0.0459		0.0027	0.0022	0.0068	0.0021	0.0054
0.6	0.0547	0.0595	0.0495	0.0396	0.0417		0.0061	0.0031	0.0106	0.001	0.0084
0.635	0.0503	0.0439	0.0405	0.0377	0.0381		0.0012	0.0022	0.0093	0.0012	0.0055
0.67	0.0388	0.0399	0.0376	0.0348	0.0351		0.0032	0.0015	0.0052	0.001	0.0045
0.705	0.0365	0.0351	0.0423	0.0292	0.0295		0.0024	0.0013	0.0029	0.0013	0.0046
0.74	0.0249	0.033	0.034	0.0247	0.0281		0.0023	0.0004	0.0055	0.0008	0.0041
0.775	0.0222	0.0255	0.0343	0.0186	0.0256		0.0028	0.0012	0.0057	0.0011	0.0029
0.81	0.015	0.0208	0.0331	0.0127	0.0175		0.0015	0.0034	0.0095	0.0008	0.0037
0.845	0.0113	0.0153	0.031	0.0073	0.0138		0.0027	0.001	0.0089	0.0006	0.0025
0.88	0.0053	0.0084	0.0155	0.0045	0.0104		0.001	0.0002	0.0068	0.0012	0.001
0.915	0.0019	0.0058	0.0119	0.0022	0.0084		0.0004	0.0009	0.0046	0.0006	0.0018
0.95	0.0013	0.0047	0.0069	0.0008	0.0055		0.0001	0.0007	0.0006	0.0001	0.001
0.985	0.0002	0.0017	0.0018	0.0002	0.0017		0.0001	0.001	0.0007	0.0001	0.0003
1.02	0.0002	0.0002	0.0006	0.0001	0.0008		0.0001	0.0001	0.0002	0.0001	0.0001
1.055	0	0	0	0	0.0005		0	0	0	0	0.0002
1.09	0	0.0002	0	0	0.0003		0	0.0001	0	0	0.0001
1.125	0	0	0.0003	0	0.0001		0	0	0.0002	0	0.0001
1.16	0	0	0	0	0.0001		0	0	0	0	0.0001
1.195	0	0	0	0	0		0	0	0	0	0
